# Supplementary material for: An In Vivo and In Silico Approach Reveals Possible Sodium Channel Nav1.2 Inhibitors from Ficus religiosa as a Novel Treatment for Epilepsy
Source: Brain Sci. 2024 May 27;14(6):545. doi: 10.3390/brainsci14060545 (PMC11202011; doi:10.3390/brainsci14060545)
Supplement: Supplementary file 1 [file brainsci-14-00545-s001.zip]

Archive with 1 entries (1 files):
- brainsci-3031089-supplementary.pdf
